# Supplementary material for: CD163 Monoclonal Antibody Modified Polymer Prodrug Nanoparticles for Targeting Tumor-Associated Macrophages (TAMs) to Enhance Anti-Tumor Effects
Source: Pharmaceutics. 2023 Apr 14;15(4):1241. doi: 10.3390/pharmaceutics15041241 (PMC10144748; doi:10.3390/pharmaceutics15041241)
Supplement: Supplementary file 1 [file pharmaceutics-15-01241-s001.zip]

Archive with 1 entries (1 files):
- pharmaceutics-2270735-supplementary.pdf
